# Supplementary material for: Collagenase Activity of Bromelain Immobilized at Gold Nanoparticle Interfaces for Therapeutic Applications
Source: Pharmaceutics. 2021 Jul 27;13(8):1143. doi: 10.3390/pharmaceutics13081143 (PMC8401344; doi:10.3390/pharmaceutics13081143)
Supplement: Supplementary file 1 [file pharmaceutics-13-01143-s001.zip]

Archive with 1 entries (1 files):
- pharmaceutics-1259027-supplementary.pdf
